# Supplementary material for: Evaluation and Selection of Stable Reference Genes for qRT-PCR Analysis in Different Tissues of Mugilogobius chulae Under Pollutant Exposure
Source: Animals (Basel). 2026 May 5;16(9):1412. doi: 10.3390/ani16091412 (PMC13163046; doi:10.3390/ani16091412)
Supplement: Supplementary file 1 [file animals-16-01412-s001.zip]

Archive with 4 entries (4 files):
- Fig.S3.pdf
- figure S1 and S2.pdf
- table s1.pdf
- Table s2.xlsx
