# Supplementary material for: Evaluation and Selection of Stable Reference Genes for qRT-PCR Analysis in Different Tissues of Mugilogobius chulae Under Pollutant Exposure
Source: Animals (Basel). 2026 May 5;16(9):1412. doi: 10.3390/ani16091412 (PMC13163046; doi:10.3390/ani16091412)
Supplement: Supplementary file 1 [file animals-16-01412-s001.zip › Table s2.xlsx]

## Sheet: Sheet1
Table S2 Stability analysis values of 17 candidate reference genes under different conditions calculated by four algorithms
	All tissues				Brian				Gill
gene	ΔCt	NormFinder	GeNorm	BestKeeper	ΔCt	NormFinder	GeNorm	BestKeeper	ΔCt	NormFinder	GeNorm	BestKeeper
	mSD	SV	M	SD [± CP]	mSD	SV	M	SD [± CP]	mSD	SV	M	SD [± CP]
eif3h	1.66	0.253	0.792	1.29	0.82	0.281	0.359	1.28	0.48	0.127	0.168	0.48
stau1	1.73	0.531	0.924	1.15	1.01	0.64	0.636	0.86	0.48	0.167	0.168	0.42
ef1y	1.77	0.667	0.964	1.26	1.14	0.905	0.776	1.49	0.57	0.36	0.21	0.46
rps4x	1.79	0.642	0.463	1.18	0.84	0.282	0.267	1.11	0.73	0.562	0.511	0.77
rpl7	1.82	0.701	0.463	1.13	0.85	0.324	0.267	1.18	0.58	0.34	0.39	0.46
rad18	1.86	0.835	1.007	1.14	0.99	0.611	0.671	0.76	0.74	0.588	0.539	0.71
hsp90b	1.89	0.994	1.054	1.68	1.06	0.779	0.747	1.42	0.65	0.498	0.414	0.31
ppia	2	1.138	1.126	1.8	1.2	0.902	0.827	1.18	0.78	0.644	0.572	1.05
actb2	2.03	1.212	1.192	2.04	0.83	0.271	0.307	1.22	0.66	0.471	0.481	0.52
mrpl3	2.04	1.175	1.35	1.28	0.89	0.365	0.524	1.1	0.55	0.285	0.275	0.63
cyclophilin	2.19	1.422	1.417	0.92	1.52	1.366	0.95	0.71	0.65	0.455	0.461	0.45
dera	2.21	1.454	1.267	1.72	0.94	0.557	0.461	0.97	0.51	0.177	0.304	0.35
gapdh	2.32	1.607	1.501	2.14	1.06	0.737	0.711	1.43	0.59	0.377	0.336	0.5
b2m	2.59	2.031	1.6	2.33	1.7	1.575	1.099	2.14	0.56	0.328	0.361	0.44
ube2	3.68	3.38	1.859	3.02	1.04	0.675	0.575	0.92	0.89	0.784	0.609	0.93
hprt1l	3.75	3.484	2.069	2.46	1.56	1.414	1.018	1.38	0.95	0.851	0.649	0.68
aldob	4.29	4.117	2.33	3.81	1.23	0.946	0.869	1.37	0.68	0.524	0.436	1.02
	Gonad				Gut				Liver
gene	ΔCt	NormFinder	GeNorm	BestKeeper	ΔCt	NormFinder	GeNorm	BestKeeper	ΔCt	NormFinder	GeNorm	BestKeeper
	mSD	SV	M	SD [± CP]	mSD	SV	M	SD [± CP]	mSD	SV	M	SD [± CP]
eif3h	1.17	0.5	0.871	0.56	0.73	0.223	0.391	0.63	0.8	0.313	0.361	0.96
stau1	1.28	0.866	0.604	1.25	0.79	0.407	0.291	0.57	0.84	0.326	0.425	1.17
ef1y	1.08	0.366	0.497	0.94	0.71	0.293	0.369	0.56	0.84	0.128	0.288	0.67
rps4x	1.5	1.228	1.221	1.02	0.9	0.568	0.522	0.66	0.89	0.356	0.315	0.75
rpl7	1.63	1.41	1.271	0.94	0.84	0.497	0.498	0.72	0.82	0.277	0.25	0.73
rad18	1.34	0.909	0.737	1.29	0.9	0.499	0.549	0.48	0.98	0.658	0.564	1.29
hsp90b	1.39	1.107	0.688	1.51	0.79	0.43	0.291	0.5	0.93	0.526	0.535	1.23
ppia	1.48	1.056	0.938	1.17	1.33	1.152	0.688	1.2	1.18	0.974	0.645	1.62
actb2	1.26	0.918	0.646	1.4	0.81	0.466	0.332	0.45	0.84	0.445	0.45	1.14
mrpl3	1.1	0.317	0.497	0.89	0.74	0.15	0.354	0.49	0.83	0.217	0.25	0.77
cyclophilin	1.37	0.918	1.029	0.87	0.81	0.37	0.452	0.65	0.92	0.477	0.499	1.14
dera	1.1	0.353	0.537	1.23	0.81	0.481	0.418	0.69	0.83	0.383	0.338	1.6
gapdh	1.53	1.302	0.797	1.68	0.8	0.311	0.475	0.76	0.94	0.467	0.386	0.83
b2m	2.05	1.917	1.41	0.94	1.21	1	0.613	0.84	1.07	0.781	0.597	1.22
ube2	1.45	1.141	1.169	2.02	1.65	1.445	0.806	1.97	2.65	2.552	1.123	1.07
hprt1l	1.79	1.655	1.325	0.94	2.5	2.423	1.005	0.78	2.41	2.295	0.92	0.88
aldob	1.46	1.05	1.102	0.98	0.79	0.472	0.429	1.42	1.31	1.161	0.698	1.57
Stability values are conditionally formatted (shade of color) according to their stability value, from the most stable (lightest shade) to the least stable (darkest shade).
Abbreviations: mSD: mean standard deviation; SV: expression stability value; M: average pairwise variation; SD [± CP]: standard deviation of the crossing point.
The underlined text indicated the most stable genes by each algorithm.
b White text indicated a surpassing of the acceptable threshold according different algorithms (SV < 1; M < 1.5; SD < 1).
